# Supplementary material for: Prevalence and Treatment Outcomes of Childhood Acute Lymphoblastic Leukemia in Kosovo
Source: Cancers (Basel). 2024 May 23;16(11):1988. doi: 10.3390/cancers16111988 (PMC11171310; doi:10.3390/cancers16111988)
Supplement: Supplementary file 1 [file cancers-16-01988-s001.zip]

Archive with 1 entries (1 files):
- cancers-3007973-supplementary.pdf
